# Supplementary material for: Rare phenomena of central rhythm and pattern generation in a case of complete spinal cord injury
Source: Nat Commun. 2023 Jun 6;14:3276. doi: 10.1038/s41467-023-39034-y (PMC10244420; doi:10.1038/s41467-023-39034-y)
Supplement: Supplementary file 4 — Source Data [file 41467_2023_39034_MOESM4_ESM.xlsx]

## Sheet: Figure 2b
Figure 2b	The self-sustained rhythmic activities exhibit highly robust spatiotemporal patterns of electromyographic activity in the lower limbs.
	Mean onset lags (ms) of EMG bursts relative to LRF (SE)
	LAD	108.6 ± 6.4
	LRF	0.0 ± 0.0
	LH	96.6 ± 6.3
	LTA	-48.4 ± 7.9
	LTS	-44.4 ± 7.6
	RAD	228.2 ± 13.3
	RRF	277.6 ± 23.5
	RH	78.0 ± 17.6
	RTA	233.0 ± 14.6
	RTS	166.8 ± 18.3

## Sheet: Figure 3c
Figure 3c	Spinal myoclonus patterns resemble repeatedly triggered muscle spasms.
	Passive rght hip-and-knee flexion-extension movement																Passive left ankle movement							Right plantar stimulation
	example 2	muscle activity during															example 1	muscle activity during						example 4	muscle activity during
		muscle spasms	spinal myoclonus bursts															muscle spasms	spinal myoclonus bursts						muscle spasms	spinal myoclonus bursts
			1	2	3	4	5	6	7	8	9	10	11	12	13				1	2	3	4				1	2	3	4	5
	RAD	200.249	70.9812	51.8665	46.1997	41.1713	37.9575	33.9566	35.5832	32.6188	35.961	31.4578	28.306	23.389	22.0533		RAD	6.1203	6.2229	6.4545	6.2335	6.1148		RAD	71.8976	65.4786	46.7044	30.2768	24.7171	28.2617
	RRF	154.156	100.065	75.7609	67.7082	61.868	58.9499	51.3013	57.4878	53.1366	53.1934	50.5957	44.0607	38.7757	39.5044		RRF	15.6571	15.2695	15.3183	15.3159	15.2353		RRF	53.1055	68.9475	41.539	35.7605	33.0634	30.4047
	RH	62.2516	34.0275	29.3582	24.451	24.6372	22.0224	19.888	21.2442	19.8206	20.6403	19.8801	17.7951	13.859	15.4166		RH	6.0044	4.9759	5.5286	5.4346	5.04		RH	40.0153	35.3324	26.005	18.6109	17.3978	18.3896
	RTA	111.581	54.3671	42.6145	38.3988	36.6675	35.3943	29.6817	34.2371	29.4562	30.871	28.5227	26.4176	23.414	23.331		RTA	6.3556	6.6098	6.8573	6.7548	6.5317		RTA	47.4561	42.2324	30.5243	27.0905	24.9698	24.3485
	RTS	180.731	112.829	95.8814	83.6539	80.2329	78.1025	66.1899	70.261	66.7887	64.787	61.8817	59.7068	50.5036	49.3442		RTS	14.7937	11.2378	11.6605	11.5506	11.178		RTS	70.3934	54.1864	47.2061	41.536	35.3745	33.0979
	LAD	167.596	92.4262	82.3643	85.6861	79.9918	61.2418	54.0781	68.3264	60.2664	66.4866	53.7244	52.3139	55.1508	52.7555		LAD	53.5965	63.0301	53.9157	45.8127	42.2339		LAD	26.51	56.3889	74.8346	78.494	74.3195	72.0041
	LRF	103.92	71.167	59.4517	61.7536	60.925	55.925	49.6186	56.8372	52.9752	56.8857	56.7078	50.138	49.787	47.5064		LRF	39.6375	26.3147	30.1902	26.8231	30.2231		LRF	22.1216	44.509	53.8108	50.1685	53.7183	45.4727
	LH	48.9267	27.9932	25.3876	28.0585	24.3692	20.5905	19.4474	21.8293	19.4904	21.1637	17.4799	17.1064	17.4787	16.7722		LH	15.0272	13.8666	11.7777	11.1353	11.2317		LH	15.0818	18.5089	26.5021	24.1611	24.7193	24.5899
	LTA	30.2979	23.4006	23.4687	24.7614	22.522	20.0403	19.3967	21.547	18.1458	21.0678	18.5376	17.8025	19.3039	18.3026		LTA	17.1893	11.3788	12.6703	12.7872	12.9795		LTA	24.5426	20.2411	25.6351	24.3768	25.3443	25.9104
	LTS	55.5613	42.7277	41.7691	40.5121	39.6238	35.4407	32.8894	32.0581	32.2736	36.6633	32.8867	32.2318	31.0147	30.9381		LTS	26.1319	16.4096	16.5091	18.2285	20.2619		LTS	35.6287	19.9097	31.9046	28.389	32.3584	37.3337
	example 3	muscle activity during															example 11	muscle activity during						example 5	muscle activity during
		muscle spasms	spinal myoclonus bursts															muscle spasms	spinal myoclonus bursts						muscle spasms	spinal myoclonus bursts
			1	2	3	4	5												1	2	3	4				1	2	3	4	5	6	7
	RAD	256.541	84.73	169.318	89.4992	107.632	80.3247										RAD	9.7199	9.1306	9.3048	8.8562	8.9047		RAD	62.6514	55.4334	33.6646	28.3158	28.6423	24.7333	23.2782	27.0673
	RRF	62.9166	56.3803	91.5085	65.0214	78.7006	72.1918										RRF	16.8973	16.8515	16.7929	16.8131	16.9132		RRF	52.197	55.2634	39.2203	32.3499	33.2001	31.1334	31.5656	33.4177
	RH	63.6497	30.7596	40.8924	32.0563	37.8754	36.4664										RH	7.1274	8.0487	8.0289	8.342	7.8439		RH	37.1485	30.7663	25.723	21.2222	19.0054	17.7054	17.4378	18.4235
	RTA	129.364	65.7962	130.515	89.3808	102.516	97.9614										RTA	9.2716	8.8754	9.0341	9.3979	9.2059		RTA	48.5577	32.9575	27.5983	24.4104	24.7269	23.6356	23.9914	24.7748
	RTS	43.6768	69.4645	115.52	74.5151	86.0654	79.9933										RTS	9.527	10.4117	10.9036	11.4441	11.3687		RTS	70.2283	48.1778	43.9591	37.6605	36.5573	36.6464	34.6146	36.1331
	LAD	111.523	13.3844	22.7768	14.5935	18.0438	15.1602										LAD	33.0628	25.1154	24.7553	23.6023	22.1857		LAD	42.4503	59.0616	69.2218	75.8026	66.8204	67.3041	65.1212	68.5977
	LRF	50.449	10.1084	16.5152	11.106	13.8221	11.2506										LRF	13.1842	16.8704	17.6862	15.9534	15.3793		LRF	35.9927	50.9586	47.1515	49.7836	47.7292	48.4732	46.6065	54.6784
	LH	50.9723	9.9545	16.1646	10.8213	13.5437	11.1051										LH	9.1449	9.9646	9.83	9.8084	9.4666		LH	18.1635	19.7248	22.4439	25.3333	22.9132	22.8052	20.9369	21.7884
	LTA	42.6569	14.5261	24.3692	15.7797	19.7318	16.4127										LTA	14.7556	11.9419	11.8137	12.4964	11.9479		LTA	26.7551	21.3645	24.6085	25.683	23.328	23.5336	22.5666	23.9887
	LTS	23.8828	11.3892	18.3448	12.3505	15.4694	12.9456										LTS	21.4713	14.9167	14.7415	15.3186	14.9442		LTS	41.388	27.5409	32.0435	37.7121	31.2833	35.7324	27.0773	31.9702
	example 10	muscle activity during
		muscle spasms	spinal myoclonus bursts
			1	2	3
	RAD	206.108	33.0146	20.083	20.55
	RRF	110.236	39.7641	28.2248	36.5283
	RH	65.0364	21.8457	18.6994	21.5073
	RTA	121.415	33.5349	23.4891	24.4223
	RTS	114.507	57.1866	47.9376	42.0423
	LAD	116.513	56.3186	69.0521	60.0849
	LRF	48.8038	34.2777	36.3809	36.2616
	LH	43.0405	19.7376	22.4549	23.523
	LTA	43.4586	21.2909	21.752	27.3706
	LTS	23.9692	11.6791	12.6767	17.1924

## Sheet: Figure 5b
Figure 5b	Subthreshold excitatory drive provided by epidural electrical stimulation promotes the onset of sensory-evoked spinal myoclonus.
	Mean integrated EMG activities (mV) of lower-limb muscles
	EES amp. (V)	1	2	3	4	5
	LAD	23.4314	19.0725	19.0304	22.8454	27.3711
	LRF	10.1788	14.6017	16.285	14.4098	19.0329
	LH	4.96487	4.22585	4.33157	4.14788	5.3771
	LTA	2.28077	2.0615	2.97563	2.39574	2.44379
	LTS		5.09933	8.66968	6.48544	5.97734
	RAD	4.94657	9.46885	2.97245	17.617	21.5112
	RRF	12.3968	19.6462	4.0444	28.5441	10.7951
	RH	2.22535	4.25047	1.7026	4.24926	3.03116
	RTA	6.25787	7.85388	3.09905	8.1203	4.74942
	RTS	16.3941	21.4952	5.7046	20.578	12.0147

## Sheet: Figure 5c
Figure 5c	Subthreshold excitatory drive provided by epidural electrical stimulation promotes the onset of sensory-evoked spinal myoclonus.
	EES amp. (V)	Delay to onset of first myoclonus burst (s)
	1	2.8
	2	2.2
	3	2.1
	4	1.1
	5	0.2

## Sheet: Figure 6c
Figure 6c	Changes in rhythm and pattern of electromyographic activity evoked by epidural electrical stimulation during the same recording.
	Mean integrated EMG activities (mV) of lower-limb muscles (SD)
	(i)	flexion-like phases	extension-like phases	(ii)	flexion-like phases	extension-like phases
	RAD	76.3 ± 9.4	7.6 ± 4.1	RAD	184.5 ± 27.4	71.4 ± 12.6
	RRF	37.4 ± 6.6	3.3 ± 1.2	RRF	93.6 ± 23.8	166.9 ± 36.2
	RH	20.1 ± 3.5	6.0 ± 1.7	RH	36.3 ± 0.1	47.4 ± 10.0
	RTA	158.2 ± 19.9	24.9 ± 11.0	RTA	283.9 ± 19.0	67.6 ± 5.5
	RTS	13.1 ± 0.8	3.4 ± 1.0	RTS	56.7 ± 2.6	90.6 ± 15.6

## Sheet: Figure 7b
Figure 7b	Changes in rhythm and pattern of electromyographic activity evoked by epidural electrical stimulation during the same recording.
	(i)	Integrated EMG activities (mV) of lower-limb muscles							(ii)	Integrated EMG activities (mV) of lower-limb muscles																	Integrated EMG activities (mV) of lower-limb muscles
		flexion-like phases								flexion-like phases [1]								extension-like phases [1]									flexion-like phases [3]				extension-like phases [3]
	phase #	1	2	3	4	5	6		phase #	1	2	3	4	5	6	7	8	1	2	3	4	5	6	7		phase #	1	2	3	4	1	2
	RAD	53.005	53.459	50.789	52.155	56.768	61.122		RAD	38.023	38.446	39.579	43.004	47.844	42.387	46.995	54.348	42.245	26.755	39.702	33.495	49.076	32.754	27.115		RAD	36.733	30.154	33.397	28.588	42.731	40.652
	RRF	39.967	45.306	42.735	46.189	40.316	39.687		RRF	96.079	88.548	78.899	81.969	86.339	81.072	67.42	132.68	54.667	12.853	49.569	26.638	65.405	26.895	34.634		RRF	79.265	80.031	52.106	64.063	34.451	59.528
	RH	10.368	10.383	11.77	12.803	13.382	12.427		RH	12.436	11.415	13.143	10.851	13.128	12.328	18.068	18.49	22.009	8.1552	22.48	14.869	26.376	14.639	22.962		RH	14.156	11.72	11.74	9.917	14.875	18.948
	RTA	108.7	98.674	99.019	96.898	104.43	112.65		RTA	83.494	80	74.421	83.263	93.491	108.54	111.81	110.4	25.891	17.408	26.48	20.24	29.004	24.218	27.582		RTA	71.988	72.212	78.955	64.991	25.067	24.755
	RTS	9.0179	8.352	9.1403	8.2364	9.2892	9.2352		RTS	10.711	11.555	13.055	13.591	11.78	13.763	13.225	12.663	31.067	9.0537	24.46	18.166	29.616	20.375	19.823		RTS	10.656	11.488	12.152	12.713	17.327	20.765

## Sheet: Figure 8b
Figure 8b	Motor deletions of regular rhythmic electromyographic activity
	Mean integrated EMG activities (mV) of lower-limb muscles (95%-CI)
		flexion-like phases	extension-like phases	Del1	Del2-6
	RAD	56.6(52.1-61.2)	37.1(31.0-43.2)	26.8(13.6-40.0)	12.0(1.2-25.3)
	RRF	73.2(68.6-77.8)	39.4(33.3-45.4)	34.5(21.3-47.8)	40.3(27.1-53.5)
	RH	14.9(10.3-19.5)	16.3(10.3-22.4)	12.4(0.8-25.6)	9.9(3.4-23.1)
	RTA	85.6(81.0-90.2)	21.9(15.8-28.0)	11.9(1.4-25.1)	9.4(3.8-22.6)
	RTS	12.3(7.7-16.9)	19.9(13.8-26.0)	14.5(1.3-27.8)	11.5(1.7-24.8)

## Sheet: Supp. Fig. 4a
Supplementary Figure 4a	Repeatedly triggered muscle spasms have consistent multi-muscle activation patterns.
	(iii) Plantar stimulation
	Normalized integrated EMG activities
		example 1				example 2				example 3
		1st	2nd	3rd		1st	2nd	3rd		1st	2nd	3rd
	iAD	0.600321	0.641704	0.569072		0.643289	0.713746	0.575089		1	1	0.729449
	iRF	0.801119	0.848791	1		0.844847	1	1		0.407251	0.369002	0.679497
	iH	0.453187	0.494469	0.494978		0.539921	0.625467	0.589564		0.434925	0.337519	0.589127
	iTA	0.671247	0.649282	0.593564		1	0.927695	0.80571		0.668019	0.651495	1
	iTS	1	1	0.786615		0.798881	0.954343	0.830794		0.526238	0.882209	0.879101
	cAD	0.311257	0.313901	0.451638		0.395412	0.487392	0.480858		0.387365	0.271334	0.290126
	cRF	0.393772	0.390195	0.573712		0.502635	0.626649	0.624811		0.393754	0.272932	0.297682
	cH	0.267368	0.265367	0.407952		0.351999	0.435631	0.43592		0.351852	0.248642	0.253005
	cTA	0.309135	0.281722	0.436573		0.492706	0.474751	0.476074		0.474013	0.332801	0.306456
	cTS	0.348774	0.303697	0.459609		0.445941	0.524539	0.523849		0.459013	0.338198	0.271855

## Sheet: Supp. Fig. 4b
Supplementary Figure 4b	Repeatedly triggered muscle spasms have consistent multi-muscle activation patterns.
	Passive hip-and-knee movement
	Normalized integrated EMG activities
		example 4				example 5				example 6
		1st	2nd	3rd		1st	2nd	3rd		1st	2nd	3rd
	iAD	1	1	1		1	1	1		1	1	1
	iRF	0.46769	0.500416	0.627239		0.665572	0.495248	0.595829		0.640465	0.792505	0.793727
	iH	0.364547	0.409821	0.42867		0.416273	0.341115	0.327014		0.349054	0.314325	0.310188
	iTA	0.419106	0.467935	0.575508		0.534918	0.509901	0.536722		0.486547	0.551237	0.611889
	iTS	0.364711	0.450781	0.491623		0.761477	0.78134	0.65224		0.492927	0.772819	0.715534
	cAD	0.52203	0.310502	0.480674		0.382791	0.273984	0.331439		0.292933	0.628136	0.567711
	cRF	0.158233	0.118374	0.173836		0.113248	0.0997193	0.122166		0.0798614	0.314313	0.272
	cH	0.222195	0.153487	0.214377		0.147819	0.112573	0.124754		0.0961873	0.193183	0.165349
	cTA	0.19004	0.1696	0.21253		0.0748586	0.0804172	0.0995684		0.0487593	0.106566	0.091785
	cTS	0.112774	0.112603	0.140035		0.0837452	0.0772348	0.102686		0.0519463	0.15366	0.130697

## Sheet: Supp. Fig. 8a
Supplementary Figure 8a	Comparison of muscle recruitment patterns during episodes of spinal myoclonus and extension- as well as flexion-like phases of epidural electrical stimulation-induced rhythmic activities.
	Mean onset lags (ms) of EMG bursts relative to RRF (SE)					(iv) Coefficient of variation (%)
		(i) spinal myoclonus	EES-induced				spinal myoclonus	EES-induced
			(ii) ext.-like phase	(iii) flex.-like phase				ext.-like phase	flex.-like phase
	RAD	-65.9 ± 18.0	-22.7 ± 5.5	-57.8 ± 11.5		RAD	27.3065	24.1175	19.9226
	RRF	0.0 ± 0.0	0.0 ± 0.0	0.0 ± 0.0		RH	8.17829	34.6643	22.5772
	RH	-177.8 ± 14.5	-24.2 ± 8.4	-69.8 ± 15.8		RTA	18.9935	77.6275	162.654
	RTA	-70.1 ± 13.3	17.8 ± 13.8	5.8 ± 9.5		RTS	15.8509	91.8392	24.7952
	RTS	-122.9 ± 19.5	-11.6 ± 10.6	-139.5 ± 34.6

[truncated: 4 more sheets: Supp. Fig. 8b, Supp. Fig. 9, Supp. Fig. 11, Supp. Fig. 12]
